# Supplementary material for: The cooperative binding of TDP-43 to GU-rich RNA repeats antagonizes TDP-43 aggregation
Source: eLife. 2021 Sep 7;10:e67605. doi: 10.7554/eLife.67605 (PMC8523171; doi:10.7554/eLife.67605)
Supplement: Figure 1—source data 4. [file elife-67605-fig1-data4.zip]

Archive with 1 entries (1 files):
- Figure 1c-source data 3 (RRM2).jpg
