# Supplementary material for: The cooperative binding of TDP-43 to GU-rich RNA repeats antagonizes TDP-43 aggregation
Source: eLife. 2021 Sep 7;10:e67605. doi: 10.7554/eLife.67605 (PMC8523171; doi:10.7554/eLife.67605)
Supplement: Figure 1—figure supplement 1—source data 1. [file elife-67605-fig1-figsupp1-data1.zip]

Archive with 1 entries (1 files):
- Figure 1-figure supplement 1a-source data 1 All_Purif_TDP43 fragments and mutants.jpg
